# Supplementary material for: Rotation of the Fla2 flagella of Cereibacter sphaeroides requires the periplasmic proteins MotK and MotE that interact with the flagellar stator protein MotB2
Source: PLoS One. 2024 Mar 20;19(3):e0298028. doi: 10.1371/journal.pone.0298028 (PMC10954123; doi:10.1371/journal.pone.0298028)
Supplement: S1 Table — (XLSX) [file pone.0298028.s005.xlsx]

## Sheet: Hoja1
Table S1 Oligonucleotides used in this work.
FW-1318HindIII	CCCAAGCTTCAACATGTGCATCGAGGTCGGAC
REV-1318XbaI	GATCTCTAGAGCGCTGAACATGGGCGTGCATAG
motB2 Xba Fw	CTAGTCTAGAGAACTGGTCGCGCTCGCGGAG
motB2 Eco Rev	CCGGAATTCCGTCATGGAAAGCGCCTTTC
FW_1314	AAGCTTGAGCTGCGGGCGCAGATGCTG
Rv_1315 Xba	TCTAGACAAGCATGTAGCCGCCGAACAC
motA2 Xba Fw	CTAGTCTAGAGCGTCCTTCTTGCCGGCCGGAATG
motA2 Eco Rev	CCGGAATTCGTGAAGCCCGGATGCTCGCCCG
FW_HindIII 1315	AAGCTTTCCGGCCAGAGCGCCGGATC
Rv sf 1315	GCTCTAGACTCGGAGGGGGCCAGCGCAT
Fw SF GFP	GCTCTAGACTCGAGGGTCCGGCTGGTCT
Rv SF GFP	GCGGTACCTCATTTGTAGAGCTCATCCATGC
REV1318Sma-S/Stop	AGGCCCGGGACCGTCGGGCGGTTGTTCGCCGCC
FW-sfGFP-Sma S/ATG	TCCCCCGGGTCTAAAGGTGAAGAACTGTTCACC
REV-sfGFP EcoRI	CCGGAATTCTTATTAGGATCCGCCAGCACCTTT
1315 CysAla	AGCGGCGGTTCGGGCGCGTCGAGCGGAGCGCCT
1315 CysAla1	GCGCTCCGCTCGACGCGCCCGAACCGCCGCTTG
15DH-RvEco	GAATTCATAACTTCACTCGGAGGGGGCCAGC
FW-1318Sac-pQE30	AAAGAGCTCGCCGAGGCTGCCGTGCGAACGGGC
REV1318Hind-pQE30	CCCAAGCTTCTAACCGTCGGGCGGTTGTTCGCC
FwKpnMotB2p	CGGGGTACCACGACGGAGAAACAGCGCAAG
RvHindMotB2stop	CCCAAGCTTTCAGCGGTCGCGGCGCAGGAG
FliLep-Sal	GTCGACGCCTGATTCTGGGCGCGTC
FliLepRv-NotI	GCGGCCGCCCACCTCCTAGTTCAGG
rsp1315fwkpn	AAGGTACCGGATCCGGGGTCGGGG
rsp1315rvhindIII	AAAGCTTTCACTCGGAGGGGGCCAG
